# Supplementary material for: Comparative transcriptional profiling of Gracilariopsis lemaneiformis in response to salicylic acid- and methyl jasmonate-mediated heat resistance
Source: PLoS One. 2017 May 2;12(5):e0176531. doi: 10.1371/journal.pone.0176531 (PMC5413009; doi:10.1371/journal.pone.0176531)
Supplement: S5 Table — (XLS) [file pone.0176531.s007.xls]

## Sheet: synergistic genes
S5-I Table. The DEGs synergistically regulated by SA and MJ
Synergistic genes (FDR<0.001 and Log2 ratio more than 1). Positive values represent up-regulated genes by SA /MJ, relative to SA and MJ group.
geneID	CK_FPKM	SA_FPKM	MJ_FPKM	SA/MJ_FPKM	Log2 Ratio((SA/MJ)/SA)	Up-Down-Regulation((SA/MJ)/SA)	FDR	Log2 Ratio((SA/MJ)/MJ)	Up-Down-Regulation((SA/MJ)/MJ)	FDR	NR-annotation	Swissprot-annotation	ko_definition
Heat shock proteins
Unigene8482_All	0	0	0	3.2258	11.6554	Up	1.08e-06	11.6554	Up	1.6e-07	hypothetical protein JCGZ_11709 [Jatropha curcas]	Chaperone protein ClpB1 OS=Arabidopsis thaliana GN=CLPB1 PE=1 SV=2	ATP-dependent Clp protease ATP-binding subunit ClpB
Unigene8616_All	0	0	0	2.4793	11.2757	Up	1.5e-07	11.2757	Up	2.11e-08	hypothetical protein JCGZ_11709 [Jatropha curcas]	Chaperone protein ClpB1 OS=Arabidopsis thaliana GN=CLPB1 PE=1 SV=2	ATP-dependent Clp protease ATP-binding subunit ClpB
Unigene8636_All	0	0	0	1.8672	10.8667	Up	7.29e-06	10.8667	Up	1.21e-06	hypothetical protein JCGZ_08199 [Jatropha curcas]	Endoplasmin homolog OS=Hordeum vulgare PE=2 SV=1	heat shock protein 90kDa beta
Unigene8522_All	0	0	0	3.4022	11.7323	Up	1.29e-15	11.7323	Up	1.08e-16	endoplasmin, putative [Ricinus communis] >gi|223551251|gb|EEF52737.1| endoplasmin, putative [Ricinus communis]	Endoplasmin homolog OS=Catharanthus roseus GN=HSP90 PE=2 SV=1	heat shock protein 90kDa beta
Unigene8524_All	0	0	0	3.5292	11.7851	Up	3.96e-08	11.7851	Up	5.43e-09	hypothetical protein JCGZ_08199 [Jatropha curcas]	Endoplasmin homolog OS=Catharanthus roseus GN=HSP90 PE=2 SV=1	heat shock protein 90kDa beta
CL660.Contig2_All	0	0.0285	0.0278	4.5518	7.31933	Up	7.13e-45	7.35521	Up	1.38e-46	hypothetical protein JCGZ_13163 [Jatropha curcas]	Heat shock cognate protein 80 OS=Solanum lycopersicum GN=HSC80 PE=2 SV=1	molecular chaperone HtpG
CL660.Contig3_All	0	0	0	3.2863	11.6822	Up	3.97e-08	11.6822	Up	5.44e-09	hypothetical protein POPTR_0017s01160g [Populus trichocarpa] >gi|550319011|gb|ERP50188.1| hypothetical protein POPTR_0017s01160g [Populus trichocarpa]	Heat shock protein 83 OS=Ipomoea nil GN=HSP83A PE=2 SV=1	molecular chaperone HtpG
Unigene8300_All	0	0	0	2.3921	11.2241	Up	2.58e-05	11.2241	Up	4.55e-06	heat shock protein [Hevea brasiliensis]	Heat shock protein 83 OS=Ipomoea nil GN=HSP83A PE=2 SV=1	molecular chaperone HtpG
CL1461.Contig2_All	0	0	0	2.4282	11.2457	Up	1.08e-08	11.2457	Up	1.41e-09	heat shock protein [Hevea brasiliensis]	Heat shock protein 82 (Fragment) OS=Nicotiana tabacum GN=HSP82 PE=2 SV=1	molecular chaperone HtpG
CL1488.Contig1_All	0	0	0	2.4072	11.2331	Up	2.59e-05	11.2331	Up	4.56e-06	PREDICTED: heat shock cognate 70 kDa protein-like [Musa acuminata subsp. malaccensis]	Heat shock cognate 70 kDa protein OS=Petunia hybrida GN=HSP70 PE=2 SV=1	heat shock 70kDa protein 1/8
CL822.Contig1_All	0	0	0	2.6401	11.3664	Up	2.64e-05	11.3664	Up	4.58e-06	hypothetical protein JCGZ_01475 [Jatropha curcas]	Probable mediator of RNA polymerase II transcription subunit 37c OS=Arabidopsis thaliana GN=MED37C PE=1 SV=1	heat shock 70kDa protein 1/8
CL822.Contig2_All	0.0499	0	0	3.3669	11.7172	Up	5.97e-18	11.7172	Up	4.46e-19	heat shock protein 70 cognate [Populus trichocarpa] >gi|550330289|gb|ERP56511.1| heat shock protein 70 cognate [Populus trichocarpa]	Probable mediator of RNA polymerase II transcription subunit 37c OS=Arabidopsis thaliana GN=MED37C PE=1 SV=1	heat shock 70kDa protein 1/8
Unigene8311_All	0	0	0	2.8503	11.4769	Up	2.57e-05	11.4769	Up	4.55e-06	hypothetical protein CICLE_v10019184mg [Citrus clementina] >gi|557541545|gb|ESR52523.1| hypothetical protein CICLE_v10019184mg [Citrus clementina]	Luminal-binding protein 3 (Fragment) OS=Nicotiana tabacum GN=BIP3 PE=2 SV=1	heat shock 70kDa protein 5
Unigene8322_All	0	0	0	1.9892	10.958	Up	2.61e-05	10.958	Up	4.57e-06	hypothetical protein JCGZ_10646 [Jatropha curcas]	Luminal-binding protein 5 OS=Nicotiana tabacum GN=BIP5 PE=2 SV=1	heat shock 70kDa protein 5
Unigene8393_All	0	0	0	2.09	11.0293	Up	0.000171859	11.0293	Up	3.35e-05	heat shock protein 70 [Populus trichocarpa] >gi|222846899|gb|EEE84446.1| heat shock protein 70 [Populus trichocarpa]	Heat shock 70 kDa protein 15 OS=Arabidopsis thaliana GN=HSP70-15 PE=1 SV=1	heat shock 70kDa protein 4
Unigene8544_All	0	0	0	2.9741	11.5382	Up	4.91e-05	11.5382	Up	8.89e-06	heat-shock protein 70 [Hevea brasiliensis]	Heat shock 70 kDa protein 5 OS=Arabidopsis thaliana GN=HSP70-5 PE=2 SV=1	heat shock 70kDa protein 1/8
Unigene8556_All	0	0	0	2.9669	11.5347	Up	1.48e-11	11.5347	Up	1.55e-12	hypothetical protein JCGZ_20411 [Jatropha curcas]	Luminal-binding protein 4 OS=Nicotiana tabacum GN=BIP4 PE=2 SV=1	heat shock 70kDa protein 5
Unigene8614_All	0	0	0	3.0898	11.5933	Up	2.02e-06	11.5933	Up	3.13e-07	PREDICTED: luminal-binding protein 5 [Cucumis melo]	Luminal-binding protein 5 OS=Nicotiana tabacum GN=BIP5 PE=2 SV=1	heat shock 70kDa protein 5
CL1174.Contig2_All	0	0.0479	0	3.4034	6.15081	Up	9.64e-19	11.7328	Up	1.79e-21	molecular chaperone [Ricinus communis]	DnaJ protein homolog OS=Cucumis sativus GN=DNAJ1 PE=2 SV=1	DnaJ homolog subfamily A member 2
Unigene8609_All	0	0	0	2.7885	11.4453	Up	7.36e-06	11.4453	Up	1.21e-06	hypothetical protein JCGZ_23249 [Jatropha curcas]	Chaperone protein dnaJ 72 OS=Arabidopsis thaliana GN=ATJ72 PE=2 SV=1	DnaJ homolog subfamily B member 4
CL845.Contig1_All	0	0	0	1.9057	10.8961	Up	0.000320338	10.8961	Up	6.48e-05	hypothetical protein JCGZ_21851 [Jatropha curcas]	Protein DJ-1 homolog D OS=Arabidopsis thaliana GN=DJ1D PE=1 SV=1	--
Unigene8540_All	0	0	0	2.2953	11.1645	Up	1.07e-06	11.1645	Up	1.6e-07	chaperonin precursor family protein [Populus trichocarpa] >gi|222841415|gb|EEE78962.1| chaperonin precursor family protein [Populus trichocarpa]	Chaperonin 60 subunit beta 2, chloroplastic OS=Arabidopsis thaliana GN=CPN60B2 PE=1 SV=1	chaperonin GroEL
Unigene8287_All	0	0	0	3.7244	11.8628	Up	2.9e-09	11.8628	Up	3.64e-10	hypothetical protein JCGZ_24896 [Jatropha curcas]	22.0 kDa class IV heat shock protein OS=Glycine max GN=HSP22.0 PE=3 SV=1	HSP20 family protein
CL1487.Contig1_All	0	0	0	11.3996	13.4767	Up	1.66e-33	13.4767	Up	5.78e-35	hypothetical protein JCGZ_02891 [Jatropha curcas] >gi|643741012|gb|KDP46582.1| hypothetical protein JCGZ_08554 [Jatropha curcas]	17.3 kDa class I heat shock protein OS=Glycine max GN=HSP17.3-B PE=3 SV=1	HSP20 family protein
Unigene8559_All	0	0	0	3.6276	11.8248	Up	3.37e-16	11.8248	Up	2.74e-17	heat shock 22K family protein [Populus trichocarpa] >gi|222859133|gb|EEE96680.1| heat shock 22K family protein [Populus trichocarpa]	Small heat shock protein, chloroplastic OS=Petunia hybrida GN=HSP22 PE=2 SV=1	HSP20 family protein
Unigene8600_All	0	0	0	2.5045	11.2903	Up	0.000318697	11.2903	Up	6.47e-05	hypothetical protein JCGZ_22511 [Jatropha curcas]	15.7 kDa heat shock protein, peroxisomal OS=Arabidopsis thaliana GN=HSP15.7 PE=2 SV=1	HSP20 family protein
Unigene8628_All	0	0	0	2.2809	11.1554	Up	0.000172808	11.1554	Up	3.36e-05	hypothetical protein POPTR_0010s06320g [Populus trichocarpa] >gi|550329207|gb|EEF00737.2| hypothetical protein POPTR_0010s06320g [Populus trichocarpa]	Small heat shock protein, chloroplastic OS=Pisum sativum GN=HSP21 PE=2 SV=1	HSP20 family protein
Unigene8630_All	0	0	0	2.143	11.0654	Up	0.000595056	11.0654	Up	0.000125255	heat shock protein, putative [Ricinus communis] >gi|223546065|gb|EEF47568.1| heat shock protein, putative [Ricinus communis]	Small heat shock protein, chloroplastic (Fragment) OS=Glycine max GN=HSP22 PE=2 SV=1	HSP20 family protein
Unigene8575_All	0	0	0	7.1306	12.7998	Up	1.15e-24	12.7998	Up	5.83e-26	hypothetical protein JCGZ_26255 [Jatropha curcas]	23.6 kDa heat shock protein, mitochondrial OS=Arabidopsis thaliana GN=HSP23.6 PE=2 SV=1	HSP20 family protein
Unigene8582_All	0	0	0	9.1751	13.1635	Up	1.9e-36	13.1635	Up	5.74e-38	heat-shock protein [Jatropha curcas]	18.5 kDa class I heat shock protein OS=Glycine max GN=HSP18.5-C PE=3 SV=1	HSP20 family protein
Unigene8583_All	0	0	0	11.3322	13.4681	Up	1.85e-41	13.4681	Up	4.51e-43	hypothetical protein PRUPE_ppa011156mg [Prunus persica] >gi|462423054|gb|EMJ27317.1| hypothetical protein PRUPE_ppa011156mg [Prunus persica]	17.3 kDa class II heat shock protein OS=Solanum peruvianum PE=2 SV=1	HSP20 family protein
Unigene8586_All	0	0	0	4.6168	12.1727	Up	7.28e-06	12.1727	Up	1.21e-06	17.3 kDa class I heat shock protein [Glycine max] >gi|123534|sp|P02519.1|HSP11_SOYBN RecName: Full=17.3 kDa class I heat shock protein; AltName: Full=HSP 17.3 [Glycine max] >gi|224205|prf||1012218B protein 6871,heat shock	17.3 kDa class I heat shock protein OS=Glycine max GN=HSP17.3-B PE=3 SV=1	HSP20 family protein
Unigene8546_All	0	0	0	3.1711	11.6308	Up	0.000599384	11.6308	Up	0.000125484	hypothetical protein JCGZ_24652 [Jatropha curcas]	17.4 kDa class III heat shock protein OS=Arabidopsis thaliana GN=HSP17.4B PE=2 SV=1	HSP20 family protein
Unigene8550_All	0	0	0	6.4306	12.6507	Up	5.64e-09	12.6507	Up	7.23e-10	PREDICTED: 17.4 kDa class I heat shock protein-like [Eucalyptus grandis] >gi|629121089|gb|KCW85579.1| hypothetical protein EUGRSUZ_B02376 [Eucalyptus grandis]	17.4 kDa class I heat shock protein OS=Arabidopsis thaliana GN=HSP17.4A PE=1 SV=2	HSP20 family protein
Unigene8551_All	0	0	0	4.5032	12.1367	Up	7.73e-10	12.1367	Up	9.31e-11	HSP20-like chaperones superfamily protein [Theobroma cacao] >gi|508786804|gb|EOY34060.1| HSP20-like chaperones superfamily protein [Theobroma cacao]	17.8 kDa class I heat shock protein OS=Solanum lycopersicum PE=2 SV=1	HSP20 family protein
CL635.Contig1_All	0	0	0	15.477	13.9178	Up	2.11e-52	13.9178	Up	3.29e-54	heat-shock protein, putative [Ricinus communis] >gi|223530045|gb|EEF31966.1| heat-shock protein, putative [Ricinus communis]	18.5 kDa class I heat shock protein OS=Glycine max GN=HSP18.5-C PE=3 SV=1	HSP20 family protein
CL635.Contig2_All	0	0	0	4.8346	12.2392	Up	2.62e-05	12.2392	Up	4.57e-06	hypothetical protein JCGZ_01353 [Jatropha curcas]	18.5 kDa class I heat shock protein OS=Glycine max GN=HSP18.5-C PE=3 SV=1	HSP20 family protein
ROS scavengers
CL1210.Contig1_All	0	0	0	3.2499	11.6662	Up	1.5e-09	11.6662	Up	1.84e-10	catalase CAT2, partial [Manihot esculenta]	Catalase isozyme 2 OS=Ricinus communis GN=CAT2 PE=2 SV=1	catalase [EC:1.11.1.6]
CL849.Contig1_All	0	0	0	1.5784	10.6242	Up	2.91e-07	10.6242	Up	4.14e-08	ascorbate peroxidase APX2 [Manihot esculenta] >gi|62526589|gb|AAX84680.1| ascorbate peroxidase APX3 [Manihot esculenta]	L-ascorbate peroxidase, cytosolic OS=Pisum sativum GN=APX1 PE=1 SV=2	L-ascorbate peroxidase [EC:1.11.1.11]
CL849.Contig2_All	0	0	0	2.0793	11.0219	Up	2.11e-10	11.0219	Up	2.39e-11	ascorbate peroxidase [Hevea brasiliensis]	L-ascorbate peroxidase, cytosolic OS=Pisum sativum GN=APX1 PE=1 SV=2	L-ascorbate peroxidase [EC:1.11.1.11]
Unigene8316_All	0	0	0	2.3192	11.1794	Up	4.02e-10	11.1794	Up	4.72e-11	glutathione-S-transferase tau 1 [Hevea brasiliensis]	Probable glutathione S-transferase parC OS=Nicotiana tabacum GN=PARC PE=2 SV=1	glutathione S-transferase [EC:2.5.1.18]
Unigene8510_All	0	0	0	2.4806	11.2765	Up	1.38e-05	11.2765	Up	2.35e-06	catalase CAT1 [Manihot esculenta]	Catalase isozyme 2 OS=Ricinus communis GN=CAT2 PE=2 SV=1	catalase [EC:1.11.1.6]
Unigene8541_All	0	0	0	1.9363	10.9191	Up	0.000173286	10.9191	Up	3.36e-05	thioredoxin H-type 3 [Hevea brasiliensis]	Thioredoxin H-type OS=Ricinus communis PE=3 SV=1	thioredoxin 1
Unigene8557_All	0	0	0	3.8539	11.9121	Up	1.9e-14	11.9121	Up	1.69e-15	copper/zinc-superoxide dismutase [Manihot esculenta]	Superoxide dismutase [Cu-Zn] OS=Nicotiana plumbaginifolia GN=SODCC PE=2 SV=2	Cu/Zn superoxide dismutase [EC:1.15.1.1]
Unigene8587_All	0	0	0	5.392	12.3966	Up	2.84e-20	12.3966	Up	1.79e-21	peroxiredoxin, putative [Ricinus communis] >gi|223546729|gb|EEF48227.1| peroxiredoxin, putative [Ricinus communis]	Peroxiredoxin-2B OS=Arabidopsis thaliana GN=PRXIIB PE=1 SV=1	peroxiredoxin (alkyl hydroperoxide reductase subunit C) [EC:1.11.1.15]
Unigene8596_All	0	0	0	3.2276	11.6562	Up	1.93e-21	11.6562	Up	1.14e-22	hypothetical protein JCGZ_21220 [Jatropha curcas]	Peroxidase 42 OS=Arabidopsis thaliana GN=PER42 PE=1 SV=2	peroxidase [EC:1.11.1.7]
Unigene8599_All	0	0	0	3.077	11.5873	Up	1.38e-05	11.5873	Up	2.35e-06	glutaredoxin [Hevea brasiliensis] >gi|329750625|gb|AEC03328.1| glutaredoxin 1 [Hevea brasiliensis]	Glutaredoxin OS=Ricinus communis PE=3 SV=1	glutaredoxin 3
Unigene8601_All	0	0	0	2.6111	11.3504	Up	2.92e-09	11.3504	Up	3.64e-10	DHAR class glutathione transferase DHAR2 [Populus trichocarpa]	Glutathione S-transferase DHAR2 OS=Arabidopsis thaliana GN=DHAR2 PE=1 SV=1	valyl-tRNA synthetase [EC:6.1.1.9]
Unigene8607_All	0	0	0	2.7499	11.4252	Up	9.1e-05	11.4252	Up	1.73e-05	peroxidase [Manihot esculenta]	Peroxidase 12 OS=Arabidopsis thaliana GN=PER12 PE=1 SV=1	peroxidase [EC:1.11.1.7]
Unigene8610_All	0	0	0	2.5491	11.3158	Up	5.6e-11	11.3158	Up	6.13e-12	glutathione s-transferase, putative [Ricinus communis] >gi|223540658|gb|EEF42221.1| glutathione s-transferase, putative [Ricinus communis]	Glutathione S-transferase U17 OS=Arabidopsis thaliana GN=GSTU17 PE=2 SV=1	glutathione S-transferase [EC:2.5.1.18]
Unigene8626_All	0	0	0	2.6115	11.3507	Up	1.09e-08	11.3507	Up	1.41e-09	hypothetical protein JCGZ_08339 [Jatropha curcas]	Peroxidase 12 OS=Arabidopsis thaliana GN=PER12 PE=1 SV=1	peroxidase [EC:1.11.1.7]
Photosynthesis-related genes
CL1203.Contig1_All	0	0.0725	0	1.7881	4.6243	Up	1.26e-05	10.8042	Up	1.6e-07	glyceraldehyde 3-phosphate dehydrogenase family protein [Populus trichocarpa] >gi|222845852|gb|EEE83399.1| glyceraldehyde 3-phosphate dehydrogenase family protein [Populus trichocarpa]	Glyceraldehyde-3-phosphate dehydrogenase, cytosolic OS=Antirrhinum majus GN=GAPC PE=2 SV=1	glyceraldehyde 3-phosphate dehydrogenase [EC:1.2.1.12]
CL1203.Contig2_All	0	0	0	2.4176	11.2394	Up	5.6e-09	11.2394	Up	7.22e-10	putative glycelaldehyde-3-phosphate dehydrogenase, partial [Pyrus pyrifolia var. culta]	Glyceraldehyde-3-phosphate dehydrogenase, cytosolic OS=Antirrhinum majus GN=GAPC PE=2 SV=1	glyceraldehyde 3-phosphate dehydrogenase [EC:1.2.1.12]
CL1440.Contig2_All	0	0	0	3.0801	11.5888	Up	1.51e-09	11.5888	Up	1.84e-10	hypothetical protein JCGZ_04588 [Jatropha curcas]	Chlorophyll a-b binding protein 21, chloroplastic OS=Nicotiana tabacum GN=CAB21 PE=2 SV=1	light-harvesting complex II chlorophyll a/b binding protein 1
Unigene1960_All	36.2083	42.619	34.9565	90.0829	1.07976	Up	2.9e-19	1.36569	Up	3.89e-29	photosystem II phosphoprotein [Pyropia perforata] >gi|522700073|gb|AGQ17139.1| photosystem II phosphoprotein [Pyropia perforata] >gi|562816402|gb|AHB35102.1| photosystem II phosphoprotein (chloroplast) [Pyropia perforata] >gi|562816612|gb|AHB35311.1| photosystem II phosphoprotein (chloroplast) [Pyropia perforata] >gi|636743142|gb|AIA19473.1| photosystem II phosphoprotein [Pyropia perforata] >gi|6…	Photosystem II reaction center protein H OS=Porphyra yezoensis GN=psbH PE=3 SV=1	photosystem II PsbH protein
Unigene7159_All	1.6771	1.1033	1.3476	5.4433	2.30266	Up	5.43e-05	2.01409	Up	5.88e-05	c-type cytochrome biogenesis protein (chloroplast) [Gracilaria salicornia] >gi|576094951|gb|AHH24510.1| c-type cytochrome biogenesis protein (chloroplast) [Gracilaria salicornia]	Cytochrome c biogenesis protein ccs1 OS=Gracilaria tenuistipitata var. liui GN=ccs1 PE=3 SV=1	cytochrome c biogenesis protein
Unigene8294_All	0	0.1271	0	3.0087	4.5651	Up	2.28e-05	11.5549	Up	3.14e-07	glyceraldehyde-3-phosphate dehydrogenase, partial [Vernicia fordii]	Glyceraldehyde-3-phosphate dehydrogenase, cytosolic OS=Petunia hybrida GN=GAPC PE=2 SV=1	glyceraldehyde 3-phosphate dehydrogenase [EC:1.2.1.12]
Unigene8306_All	0	0	0	3.5852	11.8078	Up	1.41e-13	11.8078	Up	1.32e-14	ribulose 1,5-bisphosphate carboxylase small chain precursor [Manihot esculenta] >gi|6272551|gb|AAF06101.1| ribulose 1,5-bisphosphate carboxylase small chain precursor [Manihot esculenta]	Ribulose bisphosphate carboxylase small chain, chloroplastic OS=Manihot esculenta PE=2 SV=1	ribulose-bisphosphate carboxylase small chain [EC:4.1.1.39]
Unigene8350_All	0	0	0	2.5801	11.3332	Up	1.1e-10	11.3332	Up	1.21e-11	hypothetical protein JCGZ_05469 [Jatropha curcas]	RuBisCO large subunit-binding protein subunit alpha, chloroplastic OS=Pisum sativum PE=1 SV=2	chaperonin GroEL
Unigene8472_All	0	0	0	2.5962	11.3422	Up	0.000601571	11.3422	Up	0.000125599	rubisco subunit binding-protein alpha subunit, ruba, putative [Ricinus communis] >gi|223525447|gb|EEF28034.1| rubisco subunit binding-protein alpha subunit, ruba, putative [Ricinus communis]	RuBisCO large subunit-binding protein subunit alpha (Fragment) OS=Ricinus communis PE=2 SV=1	chaperonin GroEL
Unigene8520_All	0.1257	0	0	2.5197	11.299	Up	4.89e-05	11.299	Up	8.88e-06	PREDICTED: chlorophyll a-b binding protein CP26, chloroplastic-like [Glycine max]	Chlorophyll a-b binding protein CP26, chloroplastic OS=Arabidopsis thaliana GN=LHCB5 PE=2 SV=1	light-harvesting complex II chlorophyll a/b binding protein 5
Unigene8561_All	0	0	0.1374	4.5777	12.1604	Up	5.63e-09	5.05817	Up	1.19e-08	RecName: Full=Ribulose bisphosphate carboxylase small chain, chloroplastic; Short=RuBisCO small subunit; Flags: Precursor [Manihot esculenta] >gi|168363|gb|AAA99429.1| ribulose 1,5-bisphosphate carboxylase [Manihot esculenta] >gi|6272549|gb|AAF06099.1| ribulose 1,5-bisphosphate carboxylase small chain precursor [Manihot esculenta]	Ribulose bisphosphate carboxylase small chain, chloroplastic OS=Manihot esculenta PE=2 SV=1	ribulose-bisphosphate carboxylase small chain [EC:4.1.1.39]
Unigene8365_All	0	0	0	3.2717	11.6758	Up	2.02e-12	11.6758	Up	2.02e-13	hypothetical protein JCGZ_02232 [Jatropha curcas]	Early light-induced protein, chloroplastic OS=Pisum sativum PE=2 SV=1	--
Unigene8649_All	0	0	0	2.2855	11.1583	Up	0.000597934	11.1583	Up	0.000125408	hypothetical protein JCGZ_04972 [Jatropha curcas]	Ferredoxin, chloroplastic OS=Capsicum annuum GN=AP1 PE=1 SV=1	ferredoxin
Unigene8529_All	0	0	0	2.1461	11.0675	Up	3.85e-06	11.0675	Up	6.15e-07	hypothetical protein JCGZ_12294 [Jatropha curcas]	Oxygen-evolving enhancer protein 1, chloroplastic OS=Solanum lycopersicum GN=PSBO PE=2 SV=2	photosystem II oxygen-evolving enhancer protein 1
signal transduction-related genes
Unigene8320_All	0	0	0	2.5018	11.2888	Up	2.6e-05	11.2888	Up	4.56e-06	CBL-interacting serine/threonine-protein kinase, putative [Ricinus communis] >gi|223526040|gb|EEF28408.1| CBL-interacting serine/threonine-protein kinase, putative [Ricinus communis]	CBL-interacting serine/threonine-protein kinase 6 OS=Arabidopsis thaliana GN=CIPK6 PE=1 SV=1	[EC:2.7.1.-]
Unigene8339_All	0	0	0	2.628	11.3597	Up	0.000595773	11.3597	Up	0.000125293	calnexin, putative [Ricinus communis] >gi|223550181|gb|EEF51668.1| calnexin, putative [Ricinus communis]	Calnexin homolog OS=Glycine max PE=2 SV=1	calnexin
Unigene8737_All	0	0	0	1.8103	10.822	Up	0.000174008	10.822	Up	3.36e-05	calcium ion binding protein, putative [Ricinus communis] >gi|223538632|gb|EEF40234.1| calcium ion binding protein, putative [Ricinus communis]	--	--
Unigene8547_All	0	0	0	2.486	11.2796	Up	7.31e-06	11.2796	Up	1.21e-06	hypothetical protein CARUB_v10024180mg [Capsella rubella] >gi|482563813|gb|EOA28003.1| hypothetical protein CARUB_v10024180mg [Capsella rubella]	Calmodulin OS=Lilium longiflorum PE=2 SV=2	calmodulin
Unigene8585_All	0	0	0	5.9813	12.5462	Up	2.46e-42	12.5462	Up	5.67e-44	RecName: Full=Calreticulin; Flags: Precursor [Ricinus communis] >gi|1658197|gb|AAB71419.1| calreticulin [Ricinus communis] >gi|1763297|gb|AAB71420.1| calreticulin [Ricinus communis]	Calreticulin OS=Ricinus communis PE=2 SV=1	calreticulin
Unigene8597_All	0	0	0	3.1024	11.5992	Up	0.000602304	11.5992	Up	0.000125638	unknown [Zea mays]	Calmodulin OS=Spinacia oleracea PE=1 SV=2	calmodulin
Unigene8564_All	0	0.0859	0	12.7124	7.20936	Up	2.26e-41	13.6339	Up	7.07e-45	auxin-repressed protein-like protein ARP1 [Manihot esculenta]	Auxin-repressed 12.5 kDa protein OS=Fragaria ananassa PE=2 SV=1	--
Unigene8591_All	0	0	0	2.7522	11.4264	Up	1.4e-13	11.4264	Up	1.32e-14	serine-threonine protein kinase, plant-type, putative [Ricinus communis] >gi|223527892|gb|EEF29981.1| serine-threonine protein kinase, plant-type, putative [Ricinus communis]	Polygalacturonase inhibitor OS=Pyrus communis GN=PGIP PE=1 SV=1	protein brassinosteroid insensitive 1 [EC:2.7.10.1 2.7.11.1]
Unigene8658_All	0	0	0	2.1646	11.0799	Up	0.000593627	11.0799	Up	0.000125216	hypothetical protein JCGZ_23838 [Jatropha curcas]	Protein ETHYLENE INSENSITIVE 3 OS=Arabidopsis thaliana GN=EIN3 PE=1 SV=1	ethylene-insensitive protein 3
Unigene8345_All	0	0	0	3.0968	11.5966	Up	2.74e-13	11.5966	Up	2.61e-14	O-Glycosyl hydrolases family 17 protein [Theobroma cacao] >gi|508713223|gb|EOY05120.1| O-Glycosyl hydrolases family 17 protein [Theobroma cacao]	Probable glucan endo-1,3-beta-glucosidase A6 OS=Arabidopsis thaliana GN=A6 PE=2 SV=1	arabidopsis histidine kinase 2/3/4 (cytokinin receptor) [EC:2.7.13.3]
Biosynthesis of secondary metabolites
Unigene8295_All	0	0	0	3.4334	11.7454	Up	3.75e-14	11.7454	Up	3.35e-15	linamarase [Manihot esculenta]	Beta-glucosidase 12 OS=Oryza sativa subsp. japonica GN=BGLU12 PE=2 SV=2	beta-glucosidase [EC:3.2.1.21]
Unigene8370_All	0	0	0	3.2949	11.686	Up	1.39e-13	11.686	Up	1.31e-14	hypothetical protein JCGZ_04830 [Jatropha curcas]	Non-functional NADPH-dependent codeinone reductase 2 OS=Papaver somniferum GN=COR2 PE=1 SV=1	6'-deoxychalcone synthase [EC:2.3.1.170]
Unigene8391_All	0	0	0	2.1497	11.0699	Up	2.62e-05	11.0699	Up	4.57e-06	Chalcone synthase, putative [Ricinus communis] >gi|223531293|gb|EEF33135.1| Chalcone synthase, putative [Ricinus communis]	Chalcone synthase OS=Hypericum androsaemum PE=1 SV=1	chalcone synthase [EC:2.3.1.74]
Unigene8413_All	0	0	0	2.2148	11.113	Up	0.00060084	11.113	Up	0.000125561	beta-cyanoalanine synthase [Manihot esculenta]	Bifunctional L-3-cyanoalanine synthase/cysteine synthase 1, mitochondrial OS=Solanum tuberosum GN=PCAS-1 PE=1 SV=1	L-3-cyanoalanine synthase/ cysteine synthase [EC:2.5.1.47 4.4.1.9]
Unigene8498_All	0	0	0	3.0676	11.5829	Up	4e-10	11.5829	Up	4.72e-11	hypothetical protein JCGZ_17398 [Jatropha curcas]	Asparagine synthetase [glutamine-hydrolyzing] OS=Asparagus officinalis PE=2 SV=2	asparagine synthase (glutamine-hydrolysing) [EC:6.3.5.4]
Unigene8567_All	0	0	0	3.3025	11.6893	Up	3.84e-06	11.6893	Up	6.14e-07	linamarase [Manihot esculenta]	Beta-glucosidase 30 OS=Oryza sativa subsp. japonica GN=BGLU30 PE=2 SV=1	beta-glucosidase [EC:3.2.1.21]
Unigene8588_All	0	0	0	4.285	12.0651	Up	1.46e-20	12.0651	Up	8.96e-22	beta-cyanoalanine synthase [Manihot esculenta]	L-3-cyanoalanine synthase 1, mitochondrial OS=Malus domestica GN=CAS1 PE=1 SV=1	L-3-cyanoalanine synthase/ cysteine synthase [EC:2.5.1.47 4.4.1.9]
Unigene8592_All	0	0	0	3.3032	11.6896	Up	1.08e-08	11.6896	Up	1.41e-09	Chalcone and stilbene synthase family protein [Theobroma cacao] >gi|508704487|gb|EOX96383.1| Chalcone and stilbene synthase family protein [Theobroma cacao]	Chalcone synthase D OS=Petunia hybrida GN=CHSD PE=3 SV=2	chalcone synthase [EC:2.3.1.74]
Unigene8594_All	0	0	0	2.4909	11.2825	Up	2.02e-06	11.2825	Up	3.13e-07	PREDICTED: asparagine synthetase [glutamine-hydrolyzing] [Prunus mume]	Asparagine synthetase [glutamine-hydrolyzing] 1 OS=Lotus japonicus GN=AS1 PE=2 SV=2	asparagine synthase (glutamine-hydrolysing) [EC:6.3.5.4]
Unigene8619_All	0	0	0	2.1701	11.0835	Up	0.000589382	11.0835	Up	0.000124988	cytochrome P450, putative [Ricinus communis] >gi|223546236|gb|EEF47738.1| cytochrome P450, putative [Ricinus communis]	Cytochrome P450 78A3 OS=Glycine max GN=CYP78A3 PE=2 SV=1	[EC:1.14.-.-]
Unigene8629_All	0	0	0	1.826	10.8345	Up	0.000319926	10.8345	Up	6.48e-05	hypothetical protein JCGZ_14616 [Jatropha curcas]	Stilbene synthase 4 OS=Vitis vinifera GN=GSVIVT00005194001 PE=3 SV=1	stilbene synthase [EC:2.3.1.95]
Unigene8631_All	0	0	0	2.1894	11.0963	Up	9.07e-05	11.0963	Up	1.73e-05	Chalcone and stilbene synthase family protein [Theobroma cacao] >gi|508705879|gb|EOX97775.1| Chalcone and stilbene synthase family protein [Theobroma cacao]	Curcuminoid synthase OS=Oryza sativa subsp. japonica GN=Os07g0271500 PE=1 SV=2	chalcone synthase [EC:2.3.1.74]
programmed cell death- or apoptosis-related genes
Unigene8584_All	0	0	0	9.6352	13.2341	Up	7.25e-06	13.2341	Up	1.21e-06	cysteine protease, putative [Ricinus communis] >gi|223535606|gb|EEF37274.1| cysteine protease, putative [Ricinus communis]	Vignain OS=Vigna mungo PE=1 SV=1	cathepsin L [EC:3.4.22.15]
Unigene8516_All	0	0	0	2.9108	11.5072	Up	1.57e-64	11.5072	Up	1.46e-66	CP2 [Hevea brasiliensis]	Probable cysteine proteinase A494 OS=Arabidopsis thaliana GN=At2g21430 PE=2 SV=2	[EC:3.4.22.-]
Unigene8660_All	0	0	0	1.9219	10.9083	Up	1.4e-05	10.9083	Up	2.36e-06	cysteine protease CP1 [Manihot esculenta]	Cysteine proteinase RD21a OS=Arabidopsis thaliana GN=RD21A PE=1 SV=1	[EC:3.4.22.-]
Unigene8590_All	0	0	0	2.9761	11.5392	Up	2.58e-05	11.5392	Up	4.55e-06	cysteine protease inhibitor [Manihot esculenta]	Cysteine proteinase inhibitor OS=Vigna unguiculata PE=3 SV=1	--
Others
CL1009.Contig1_All	0	0.1042	0	3.1885	4.93545	Up	3.14e-07	11.6387	Up	2.77e-09	hypothetical protein JCGZ_08071 [Jatropha curcas]	High mobility group B protein 3 OS=Arabidopsis thaliana GN=HMGB3 PE=1 SV=1	high mobility group protein B1
CL1106.Contig1_All	0	0	0	2.8387	11.471	Up	7.24e-06	11.471	Up	1.21e-06	translationally controlled tumor protein [Manihot esculenta] >gi|523485451|gb|AGQ45636.1| translationally controlled tumor protein [Manihot esculenta]	Translationally-controlled tumor protein homolog OS=Hevea brasiliensis GN=TCTP PE=2 SV=1	--
CL1127.Contig1_All	0	0	0	2.0811	11.0231	Up	0.000170922	11.0231	Up	3.35e-05	hypothetical protein JCGZ_23201 [Jatropha curcas]	--	--
CL1151.Contig2_All	0	0	0	2.3795	11.2164	Up	5.61e-07	11.2164	Up	8.15e-08	conserved hypothetical protein [Ricinus communis] >gi|223548410|gb|EEF49901.1| conserved hypothetical protein [Ricinus communis]	--	--
CL1369.Contig2_All	0	0	0	2.1132	11.0452	Up	9.22e-05	11.0452	Up	1.73e-05	--	--	--
CL1373.Contig2_All	0	0.1145	0	2.26	4.3029	Up	0.000241879	11.1421	Up	4.55e-06	PREDICTED: uncharacterized protein LOC103933717 [Pyrus x bretschneideri]	--	--
CL1441.Contig2_All	0	0	0	3.9682	11.9543	Up	1.08e-08	11.9543	Up	1.41e-09	translationally controlled tumor protein [Manihot esculenta] >gi|523485451|gb|AGQ45636.1| translationally controlled tumor protein [Manihot esculenta]	Translationally-controlled tumor protein homolog OS=Hevea brasiliensis GN=TCTP PE=2 SV=1	--
CL195.Contig1_All	0	0.1195	0.1167	3.5364	4.8872	Up	5.84e-07	4.92141	Up	8.26e-08	hypothetical protein L484_002552 [Morus notabilis] >gi|587923547|gb|EXC10888.1| hypothetical protein L484_002552 [Morus notabilis]	--	--
CL195.Contig5_All	0	0	0	2.5045	11.2903	Up	0.00031667	11.2903	Up	6.46e-05	hypothetical protein Gasu_05410 [Galdieria sulphuraria] >gi|452825125|gb|EME32123.1| hypothetical protein Gasu_05410 [Galdieria sulphuraria]	--	--
CL24.Contig1_All	0	0	0	3.6183	11.8211	Up	9.19e-05	11.8211	Up	1.73e-05	tubulin [Galtonia saundersiae]	Tubulin alpha chain OS=Prunus dulcis GN=TUBA PE=2 SV=1	tubulin alpha
CL24.Contig3_All	0	0.121	0	2.5065	4.3726	Up	0.000135092	11.2915	Up	2.36e-06	tubulin [Galtonia saundersiae]	Tubulin alpha chain OS=Prunus dulcis GN=TUBA PE=2 SV=1	tubulin alpha
CL248.Contig6_All	0	0.1516	0	2.9917	4.30262	Up	0.0002422	11.5467	Up	4.56e-06	unnamed protein product [Vitis vinifera]	Polyubiquitin 4 OS=Arabidopsis thaliana GN=UBQ4 PE=1 SV=1	ubiquitin C
CL248.Contig7_All	0	0	0	3.37	11.7185	Up	4.88e-05	11.7185	Up	8.88e-06	PREDICTED: polyubiquitin-like [Nelumbo nucifera]	Polyubiquitin 3 OS=Oryza sativa subsp. japonica GN=UBQ3 PE=2 SV=2	ubiquitin C
CL433.Contig2_All	0	0	0	2.5748	11.3302	Up	0.000319515	11.3302	Up	6.47e-05	aquaporin PIP1 [Hevea brasiliensis]	Aquaporin PIP1-2 OS=Zea mays GN=PIP1-2 PE=1 SV=1	aquaporin PIP
CL433.Contig3_All	0	0	0	3.7896	11.8878	Up	3.71e-14	11.8878	Up	3.35e-15	plasma membrane aquaporin 1 [Hevea brasiliensis]	Probable aquaporin PIP1-5 OS=Arabidopsis thaliana GN=PIP1-5 PE=2 SV=2	aquaporin PIP
CL533.Contig2_All	0	0	0	3.5364	11.7881	Up	2.61e-05	11.7881	Up	4.57e-06	metallothionein-like MT-3 [Jatropha curcas]	Metallothionein-like protein type 3 OS=Carica papaya PE=3 SV=1	--
CL735.Contig2_All	0	0	0	8.0393	12.9729	Up	5.21e-27	12.9729	Up	2.32e-28	hypothetical protein JCGZ_10096 [Jatropha curcas]	Glycine-rich RNA-binding protein GRP1A OS=Sinapis alba PE=2 SV=1	cold-inducible RNA-binding protein
CL762.Contig2_All	0	0	0	1.7764	10.7947	Up	0.000317478	10.7947	Up	6.46e-05	hypothetical protein JCGZ_16577 [Jatropha curcas]	Aquaporin TIP1-2 OS=Arabidopsis thaliana GN=TIP1-2 PE=1 SV=2	aquaporin TIP
CL827.Contig1_All	0	0.0842	0	2.6569	4.97978	Up	1.66e-07	11.3755	Up	1.41e-09	ADP-ribosylation factor [Medicago truncatula]	ADP-ribosylation factor 1 OS=Oryza sativa subsp. japonica GN=Os01g0813400 PE=2 SV=3	Arf/Sar family, other
CL854.Contig2_All	0	0	0	9.4084	13.1997	Up	4.93e-32	13.1997	Up	1.86e-33	hypothetical protein JCGZ_13008 [Jatropha curcas]	Probable non-specific lipid-transfer protein AKCS9 OS=Vigna unguiculata PE=2 SV=1	actin, other eukaryote
CL879.Contig1_All	0	0.0454	0.0443	4.6101	6.66596	Up	1.16e-27	6.70135	Up	4.74e-29	RecName: Full=Elongation factor 1-alpha; Short=EF-1-alpha [Manihot esculenta] >gi|2791834|gb|AAC39447.1| elongation factor 1-alpha [Manihot esculenta]	Elongation factor 1-alpha OS=Manihot esculenta GN=EF1 PE=3 SV=1	elongation factor 1-alpha
CL895.Contig1_All	0	0	0	9.409	13.1998	Up	8.38e-39	13.1998	Up	2.27e-40	Zeamatin precursor, putative [Ricinus communis] >gi|223533791|gb|EEF35523.1| Zeamatin precursor, putative [Ricinus communis]	Pathogenesis-related protein 5 OS=Arabidopsis thaliana GN=At1g75040 PE=1 SV=1	--
CL895.Contig2_All	0	0	0	6.9275	12.7581	Up	1.75e-28	12.7581	Up	7.39e-30	Zeamatin precursor, putative [Ricinus communis] >gi|223533791|gb|EEF35523.1| Zeamatin precursor, putative [Ricinus communis]	Pathogenesis-related protein 5 OS=Arabidopsis thaliana GN=At1g75040 PE=1 SV=1	--
CL944.Contig1_All	0	0	0	2.4048	11.2317	Up	0.00017257	11.2317	Up	3.35e-05	hypothetical protein JCGZ_05422 [Jatropha curcas]	Histone H2B OS=Gossypium hirsutum GN=HIS2B PE=2 SV=3	histone H2B
CL994.Contig1_All	0	0	0	2.6364	11.3644	Up	5.59e-07	11.3644	Up	8.15e-08	PREDICTED: tubulin alpha chain-like [Pyrus x bretschneideri]	Tubulin alpha chain OS=Prunus dulcis GN=TUBA PE=2 SV=1	tubulin alpha
Unigene1724_All	1.3926	2.5434	1.5759	5.5087	1.11495	Up	0.000411487	1.80554	Up	5.95e-09	hypothetical protein CARUB_v10004475mg [Capsella rubella] >gi|482552132|gb|EOA16325.1| hypothetical protein CARUB_v10004475mg [Capsella rubella]	--	--
Unigene326_All	10.5015	9.4726	9.5983	20.2507	1.09614	Up	4.18e-05	1.07712	Up	1.11e-05	30S ribosomal protein S4 (chloroplast) [Gracilaria salicornia] >gi|576095093|gb|AHH24652.1| 30S ribosomal protein S4 (chloroplast) [Gracilaria salicornia]	30S ribosomal protein S4, chloroplastic OS=Porphyra yezoensis GN=rps4 PE=3 SV=1	small subunit ribosomal protein S4
Unigene3391_All	8.7308	8.3641	8.7645	19.6151	1.22968	Up	2.07e-08	1.16222	Up	1.59e-08	--	--	--
Unigene8291_All	0.1208	0	0	4.0148	11.9711	Up	1.18e-17	11.9711	Up	8.85e-19	PREDICTED: polyubiquitin-like [Nelumbo nucifera]	Polyubiquitin 14 OS=Arabidopsis thaliana GN=UBQ14 PE=1 SV=2	ubiquitin C
Unigene8301_All	0	0	0	1.9257	10.9112	Up	2.6e-05	10.9112	Up	4.56e-06	dead box ATP-dependent RNA helicase, putative [Ricinus communis] >gi|223539454|gb|EEF41044.1| dead box ATP-dependent RNA helicase, putative [Ricinus communis]	Eukaryotic initiation factor 4A-1 OS=Arabidopsis thaliana GN=TIF4A-1 PE=1 SV=1	translation initiation factor 4A
Unigene8307_All	0	0	0	2.5806	11.3335	Up	2.57e-05	11.3335	Up	4.55e-06	hypothetical protein CICLE_v10033081mg [Citrus clementina] >gi|568861273|ref|XP_006484130.1| PREDICTED: nuclear transport factor 2-like [Citrus sinensis] >gi|557540202|gb|ESR51246.1| hypothetical protein CICLE_v10033081mg [Citrus clementina] >gi|641863176|gb|KDO81862.1| hypothetical protein CISIN_1g033259mg [Citrus sinensis]	Nuclear transport factor 2 OS=Arabidopsis thaliana GN=NTF2 PE=2 SV=1	oligosaccharyltransferase complex subunit gamma
Unigene8312_All	0	0	0	2.1166	11.0475	Up	0.000586585	11.0475	Up	0.000124912	actin depolymerizing factor, putative [Ricinus communis] >gi|223527092|gb|EEF29273.1| actin depolymerizing factor, putative [Ricinus communis]	Actin-depolymerizing factor 2 OS=Arabidopsis thaliana GN=ADF2 PE=2 SV=1	cofilin
Unigene8313_All	0	0	0	1.5973	10.6414	Up	0.000592916	10.6414	Up	0.000125178	dead box ATP-dependent RNA helicase, putative [Ricinus communis] >gi|223539454|gb|EEF41044.1| dead box ATP-dependent RNA helicase, putative [Ricinus communis]	Eukaryotic initiation factor 4A-11 OS=Nicotiana tabacum PE=2 SV=1	translation initiation factor 4A
Unigene8317_All	0	0	0	2.5435	11.3126	Up	1.37e-05	11.3126	Up	2.35e-06	hypothetical protein Csa_4G026900 [Cucumis sativus]	Histone H3.3 OS=Vitis vinifera PE=2 SV=3	histone H3
Unigene8323_All	0	0	0	3.7363	11.8674	Up	1.37e-05	11.8674	Up	2.35e-06	Uncharacterized protein TCM_042175 [Theobroma cacao] >gi|508787281|gb|EOY34537.1| Uncharacterized protein TCM_042175 [Theobroma cacao]	60S ribosomal protein L41 OS=Nicotiana tabacum GN=RPL41 PE=3 SV=1	large subunit ribosomal protein L41e
Unigene8325_All	0	0	0	2.3384	11.1913	Up	9.21e-05	11.1913	Up	1.73e-05	60S ribosomal protein L32, putative [Ricinus communis] >gi|223526639|gb|EEF28882.1| 60S ribosomal protein L32, putative [Ricinus communis]	60S ribosomal protein L32-1 OS=Arabidopsis thaliana GN=RPL32A PE=2 SV=2	large subunit ribosomal protein L32e
Unigene8326_All	0.0677	0	0	4.2146	12.0412	Up	1.73e-16	12.0412	Up	1.38e-17	hypothetical protein POPTR_0016s14580g, partial [Populus trichocarpa] >gi|550321514|gb|EEF05443.2| hypothetical protein POPTR_0016s14580g, partial [Populus trichocarpa]	Ubiquitin-conjugating enzyme E2 28 OS=Arabidopsis thaliana GN=UBC28 PE=2 SV=1	ubiquitin-conjugating enzyme E2 D/E [EC:6.3.2.19]
Unigene8334_All	0	0	0	2.473	11.272	Up	9.11e-05	11.272	Up	1.73e-05	aquaporin [Manihot esculenta]	Aquaporin PIP2-7 OS=Arabidopsis thaliana GN=PIP2-7 PE=1 SV=2	aquaporin PIP
Unigene8336_All	0	0	0	2.612	11.3509	Up	0.00059079	11.3509	Up	0.000125064	Uncharacterized protein TCM_035512 [Theobroma cacao] >gi|508724785|gb|EOY16682.1| Uncharacterized protein TCM_035512 [Theobroma cacao]	Extensin OS=Daucus carota PE=2 SV=1	RNA polymerase II-associated factor 1
Unigene8338_All	0.1418	0.1516	0	6.4321	5.40695	Up	1.58e-10	12.6511	Up	7.89e-13	PREDICTED: polyubiquitin isoform X1 [Solanum lycopersicum]	Polyubiquitin 4 OS=Arabidopsis thaliana GN=UBQ4 PE=1 SV=1	ubiquitin C
Unigene8341_All	0	0	0	6.1672	12.5904	Up	2.1e-10	12.5904	Up	2.39e-11	hypothetical protein MTR_5g067940 [Medicago truncatula] >gi|355516767|gb|AES98390.1| hypothetical protein MTR_5g067940 [Medicago truncatula]	--	--
Unigene8342_All	0	0	0	9.4643	13.2083	Up	3.77e-21	13.2083	Up	2.27e-22	ORF49g [Pinus koraiensis] >gi|145048790|gb|ABP35408.1| ORF49g [Pinus koraiensis]	--	--
Unigene8343_All	0	0	0	12.5323	13.6134	Up	4.89e-32	13.6134	Up	1.85e-33	--	--	--
Unigene8344_All	0	0	0	10.8387	13.4039	Up	7.88e-26	13.4039	Up	3.68e-27	--	--	--
Unigene8348_All	0	0	0	3.2596	11.6705	Up	5.55e-09	11.6705	Up	7.21e-10	hypothetical protein JCGZ_00467 [Jatropha curcas]	36.4 kDa proline-rich protein OS=Solanum lycopersicum GN=TPRP-F1 PE=2 SV=1	phospholipase D [EC:3.1.4.4]
Unigene8349_All	0	0	0	3.837	11.9058	Up	7.67e-08	11.9058	Up	1.07e-08	BnaAnng32380D [Brassica napus]	--	--
Unigene8358_All	0	0	0	2.6513	11.3725	Up	3.83e-06	11.3725	Up	6.14e-07	hypothetical protein JCGZ_10919 [Jatropha curcas]	60S acidic ribosomal protein P2B OS=Zea mays GN=RPP2B PE=1 SV=1	large subunit ribosomal protein LP2
Unigene8362_All	0	0	0	3.8383	11.9063	Up	2.9e-07	11.9063	Up	4.13e-08	hypothetical protein JCGZ_00661 [Jatropha curcas]	Non-specific lipid-transfer protein 3 OS=Prunus dulcis PE=2 SV=1	--
Unigene8366_All	0	0	0	3.3101	11.6927	Up	5.56e-07	11.6927	Up	8.14e-08	--	--	--
Unigene8367_All	0	0	0	2.7111	11.4047	Up	2.1e-10	11.4047	Up	2.39e-11	histone h1/h5, putative [Ricinus communis] >gi|223528872|gb|EEF30873.1| histone h1/h5, putative [Ricinus communis]	Histone H1 OS=Solanum pennellii PE=2 SV=1	histone H1/5
Unigene8369_All	0	0	0	2.6442	11.3686	Up	1.4e-05	11.3686	Up	2.36e-06	--	--	--
Unigene8372_All	0	0	0	10.2575	13.3244	Up	6.2e-51	13.3244	Up	1.06e-52	Chain A, Crystal Structure Of Hydroxynitrile Lyase From Manihot Esculenta In Complex With Substrates Acetone And Chloroacetone:implications For The Mechanism Of Cyanogenesis >gi|12084589|pdb|1DWO|B Chain B, Crystal Structure Of Hydroxynitrile Lyase From Manihot Esculenta In Complex With Substrates Acetone And Chloroacetone:implications For The Mechanism Of Cyanogenesis >gi|12084590|pdb|1DWP|A Cha…	(S)-hydroxynitrile lyase OS=Manihot esculenta GN=HNL PE=1 SV=3	polyneuridine-aldehyde esterase [EC:3.1.1.78]
Unigene8376_All	0	0	0	1.9198	10.9067	Up	4.9e-05	10.9067	Up	8.89e-06	protein binding protein, putative [Ricinus communis] >gi|223536577|gb|EEF38222.1| protein binding protein, putative [Ricinus communis]	--	--
Unigene8384_All	0	0	0	2.7281	11.4137	Up	9.23e-05	11.4137	Up	1.73e-05	PREDICTED: acyl-CoA-binding protein-like [Phoenix dactylifera]	Acyl-CoA-binding protein OS=Ricinus communis PE=3 SV=1	diazepam-binding inhibitor (GABA receptor modulator, acyl-CoA-binding protein)
Unigene8385_All	0	0	0	2.5987	11.3436	Up	7.27e-06	11.3436	Up	1.21e-06	PREDICTED: histone H2A [Eucalyptus grandis] >gi|629124485|gb|KCW88910.1| hypothetical protein EUGRSUZ_A01241 [Eucalyptus grandis]	Histone H2A OS=Euphorbia esula PE=2 SV=1	histone H2A
Unigene8388_All	0	0	0	2.8084	11.4555	Up	0.000596492	11.4555	Up	0.000125331	Stem-specific protein TSJT1, putative [Ricinus communis] >gi|223541700|gb|EEF43248.1| Stem-specific protein TSJT1, putative [Ricinus communis]	--	--
Unigene8392_All	0	0	0	2.9761	11.5392	Up	2.59e-05	11.5392	Up	4.56e-06	hypothetical protein JCGZ_21452 [Jatropha curcas]	Pollen-specific leucine-rich repeat extensin-like protein 1 OS=Arabidopsis thaliana GN=PEX1 PE=2 SV=1	pectinesterase [EC:3.1.1.11]
Unigene8394_All	0	0	0	2.3805	11.217	Up	0.00058798	11.217	Up	0.00012495	BAHD family acyltransferase, clade V, putative [Theobroma cacao] >gi|508714583|gb|EOY06480.1| BAHD family acyltransferase, clade V, putative [Theobroma cacao]	Omega-hydroxypalmitate O-feruloyl transferase OS=Arabidopsis thaliana GN=HHT1 PE=1 SV=1	omega-hydroxypalmitate O-feruloyl transferase [EC:2.3.1.188]
Unigene8397_All	0	0	0	2.6585	11.3764	Up	2.63e-05	11.3764	Up	4.57e-06	hypothetical protein POPTR_0005s22280g [Populus trichocarpa] >gi|550339522|gb|EEE94535.2| hypothetical protein POPTR_0005s22280g [Populus trichocarpa]	Protodermal factor 1 OS=Arabidopsis thaliana GN=PDF1 PE=2 SV=1	phospholipase D [EC:3.1.4.4]
Unigene8400_All	0	0	0	1.9006	10.8922	Up	1.37e-05	10.8922	Up	2.35e-06	Vacuolar protein sorting 46.1 isoform 2, partial [Theobroma cacao] >gi|508779777|gb|EOY27033.1| Vacuolar protein sorting 46.1 isoform 2, partial [Theobroma cacao]	Vacuolar protein sorting-associated protein 2 homolog 1 OS=Arabidopsis thaliana GN=VPS2.1 PE=1 SV=2	charged multivesicular body protein 1
Unigene8410_All	0	0	0	4.7562	12.2156	Up	7.33e-06	12.2156	Up	1.21e-06	hypothetical protein 17 [Hevea brasiliensis]	--	--
Unigene8436_All	0	0	0	2.7417	11.4209	Up	2.73e-13	11.4209	Up	2.61e-14	hypothetical protein JCGZ_14311 [Jatropha curcas]	BAG family molecular chaperone regulator 6 OS=Arabidopsis thaliana GN=BAG6 PE=1 SV=1	translation initiation factor 5B
Unigene8441_All	0	0	0	3.8398	11.9068	Up	1.07e-06	11.9068	Up	1.6e-07	hypothetical protein POPTR_0010s08290g [Populus trichocarpa] >gi|118485688|gb|ABK94694.1| unknown [Populus trichocarpa] >gi|222863673|gb|EEF00804.1| hypothetical protein POPTR_0010s08290g [Populus trichocarpa]	Repetitive proline-rich cell wall protein 2 OS=Medicago truncatula GN=PRP2 PE=2 SV=1	phospholipase D [EC:3.1.4.4]
Unigene8446_All	0	0	0	2.2555	11.1392	Up	0.000600111	11.1392	Up	0.000125523	conserved hypothetical protein [Ricinus communis] >gi|223536921|gb|EEF38559.1| conserved hypothetical protein [Ricinus communis]	--	--
Unigene8450_All	0	0	0	2.0199	10.9801	Up	7.35e-06	10.9801	Up	1.21e-06	60S acidic ribosomal protein P1, putative [Ricinus communis] >gi|223545551|gb|EEF47055.1| 60S acidic ribosomal protein P1, putative [Ricinus communis]	60S acidic ribosomal protein P1 OS=Zea mays GN=RPP1A PE=1 SV=1	large subunit ribosomal protein LP1
Unigene8451_All	0	0	0	2.0601	11.0085	Up	1.39e-05	11.0085	Up	2.35e-06	hypothetical protein JCGZ_15633 [Jatropha curcas]	Cytochrome P450 704C1 OS=Pinus taeda GN=CYP704C1 PE=2 SV=1	cytochrome P450, family 86, subfamily B, polypeptide 1 (fatty acid omega-hydroxylase) [EC:1.14.-.-]
Unigene8454_All	0	0	0	1.7719	10.7911	Up	9.09e-05	10.7911	Up	1.73e-05	protein disulfide isomerase, putative [Ricinus communis] >gi|223545789|gb|EEF47293.1| protein disulfide isomerase, putative [Ricinus communis]	Probable protein disulfide-isomerase A6 OS=Medicago sativa PE=2 SV=1	protein disulfide-isomerase A6 [EC:5.3.4.1]
Unigene8457_All	0	0	0	1.9575	10.9348	Up	0.000603038	10.9348	Up	0.000125676	unnamed protein product [Coffea canephora]	60S ribosomal protein L3 OS=Oryza sativa subsp. japonica GN=RPL3 PE=2 SV=2	large subunit ribosomal protein L3e
Unigene8464_All	0	0	0	2.3777	11.2154	Up	1.37e-05	11.2154	Up	2.35e-06	hypothetical protein RCOM_0537780 [Ricinus communis] >gi|223530485|gb|EEF32368.1| hypothetical protein RCOM_0537780 [Ricinus communis]	Uncharacterized protein At5g39570 OS=Arabidopsis thaliana GN=At5g39570 PE=1 SV=1	far upstream element-binding protein
Unigene8474_All	0	0	0	2.1875	11.0951	Up	1.38e-05	11.0951	Up	2.35e-06	hypothetical protein JCGZ_18189 [Jatropha curcas]	Polygalacturonase QRT3 OS=Arabidopsis thaliana GN=QRT3 PE=2 SV=1	--
Unigene8476_All	0	0	0	21.5403	14.3948	Up	2.36e-55	14.3948	Up	3.21e-57	MEN-8 protein precursor, putative [Ricinus communis] >gi|223549947|gb|EEF51434.1| MEN-8 protein precursor, putative [Ricinus communis]	Protein 108 OS=Solanum lycopersicum PE=2 SV=1	--
Unigene8480_All	0	0	0	12.1567	13.5695	Up	1.14e-24	13.5695	Up	5.83e-26	RecName: Full=Metallothionein-like protein type 2 [Ricinus communis] >gi|169713|gb|AAC37473.1| metallothionein [Ricinus communis]	Metallothionein-like protein type 2 OS=Ricinus communis GN=MTI PE=3 SV=1	--
Unigene8494_All	0	0	0	4.1068	12.0038	Up	2.59e-05	12.0038	Up	4.56e-06	PREDICTED: polyubiquitin isoform X1 [Solanum lycopersicum]	Polyubiquitin 4 OS=Arabidopsis thaliana GN=UBQ4 PE=1 SV=1	ubiquitin C
Unigene8496_All	0	0	0	3.1044	11.6001	Up	7.37e-06	11.6001	Up	1.21e-06	unnamed protein product [Vitis vinifera]	--	--
Unigene8499_All	0	0	0	3.8421	11.9077	Up	2e-12	11.9077	Up	2.02e-13	hypothetical protein JCGZ_15140 [Jatropha curcas]	70 kDa peptidyl-prolyl isomerase OS=Triticum aestivum GN=FKBP70 PE=1 SV=1	FK506-binding protein 4/5 [EC:5.2.1.8]
Unigene8500_All	0	0	0	3.0316	11.5659	Up	1.39e-13	11.5659	Up	1.31e-14	hypothetical protein JCGZ_15140 [Jatropha curcas]	Peptidyl-prolyl cis-trans isomerase FKBP62 OS=Arabidopsis thaliana GN=FKBP62 PE=1 SV=2	FK506-binding protein 4/5 [EC:5.2.1.8]
Unigene8502_All	0	0	0	2.429	11.2461	Up	7.69e-08	11.2461	Up	1.08e-08	cyclophilin [Hevea brasiliensis]	Peptidyl-prolyl cis-trans isomerase OS=Catharanthus roseus GN=PCKR1 PE=2 SV=1	peptidylprolyl isomerase [EC:5.2.1.8]
Unigene8503_All	0	0	0	4.4366	12.1152	Up	3.86e-06	12.1152	Up	6.15e-07	hypothetical protein JCGZ_15680 [Jatropha curcas]	--	--
Unigene8504_All	0	0	0	3.3469	11.7086	Up	0.000173046	11.7086	Up	3.36e-05	unnamed protein product [Vitis vinifera]	--	solute carrier family 50 (sugar transporter)
Unigene8505_All	0	0	0	4.1515	12.0194	Up	2.02e-12	12.0194	Up	2.03e-13	translation factor sui1, putative [Ricinus communis] >gi|223537941|gb|EEF39555.1| translation factor sui1, putative [Ricinus communis]	Protein translation factor SUI1 homolog 2 OS=Arabidopsis thaliana GN=At1g54290 PE=3 SV=1	translation initiation factor 1
Unigene8506_All	0	0	0	6.1031	12.5753	Up	2.06e-08	12.5753	Up	2.77e-09	--	--	--
Unigene8507_All	0	0	0	7.28	12.8297	Up	1.05e-12	12.8297	Up	1.02e-13	hypothetical protein JCGZ_02687 [Jatropha curcas]	--	urease accessory protein
Unigene8508_All	0	0	0	3.3787	11.7223	Up	3.87e-06	11.7223	Up	6.15e-07	dehydrin protein [Manihot esculenta]	Dehydrin ERD14 OS=Arabidopsis thaliana GN=ERD14 PE=1 SV=1	--
Unigene8509_All	0	0	0	3.6218	11.8225	Up	5.61e-09	11.8225	Up	7.22e-10	dehydrin protein [Manihot esculenta]	Phosphoprotein ECPP44 OS=Daucus carota GN=ECPP44 PE=1 SV=1	U4/U6.U5 tri-snRNP-associated protein 1
Unigene8513_All	0	0	0	2.3582	11.2035	Up	0.000172332	11.2035	Up	3.35e-05	hypothetical protein JCGZ_14688 [Jatropha curcas]	Protein ECERIFERUM 1 OS=Arabidopsis thaliana GN=CER1 PE=1 SV=1	aldehyde decarbonylase [EC:4.1.99.5]
Unigene8514_All	0	0	0	2.4004	11.2291	Up	0.000603775	11.2291	Up	0.000125715	hypothetical protein JCGZ_18189 [Jatropha curcas]	Polygalacturonase QRT3 OS=Arabidopsis thaliana GN=QRT3 PE=2 SV=1	--
Unigene8518_All	0.1372	0	0	2.1701	11.0835	Up	0.000598658	11.0835	Up	0.000125446	bax inhibitor, putative [Ricinus communis] >gi|223528584|gb|EEF30605.1| bax inhibitor, putative [Ricinus communis]	Bax inhibitor 1 OS=Arabidopsis thaliana GN=BI-1 PE=1 SV=1
Unigene8519_All	0	0	0	2.4789	11.2755	Up	9.17e-05	11.2755	Up	1.73e-05	hypothetical protein JCGZ_02055 [Jatropha curcas]	--	--
Unigene8525_All	0	0	0	2.7499	11.4252	Up	9.13e-05	11.4252	Up	1.73e-05	40S ribosomal protein S8, putative [Ricinus communis] >gi|223531512|gb|EEF33343.1| 40S ribosomal protein S8, putative [Ricinus communis]	40S ribosomal protein S8 OS=Oryza sativa subsp. japonica GN=RPS8 PE=2 SV=2	small subunit ribosomal protein S8e
Unigene8530_All	0	0	0	21.0454	14.3612	Up	9.5e-63	14.3612	Up	9.39e-65	metallothionein [Hevea brasiliensis]	Metallothionein-like protein type 2 OS=Actinidia deliciosa GN=pKIWI504 PE=2 SV=1	--
Unigene8531_All	0	0	0	2.348	11.1972	Up	0.000591497	11.1972	Up	0.000125102	Dehydration-responsive protein RD22 precursor, putative [Ricinus communis] >gi|223544401|gb|EEF45922.1| Dehydration-responsive protein RD22 precursor, putative [Ricinus communis]	Dehydration-responsive protein RD22 OS=Arabidopsis thaliana GN=RD22 PE=2 SV=1	--
Unigene8535_All	0	0	0	2.735	11.4173	Up	4.88e-05	11.4173	Up	8.88e-06	--	--	--
Unigene8536_All	0	0	0	2.3437	11.1946	Up	9.14e-05	11.1946	Up	1.73e-05	hypothetical protein JCGZ_07809 [Jatropha curcas]	--	RING finger and CHY zinc finger domain-containing protein 1 [EC:6.3.2.19]
Unigene8539_All	0	0	0	2.54	11.3106	Up	9.15e-05	11.3106	Up	1.73e-05	hypothetical protein POPTR_0002s10960g [Populus trichocarpa] >gi|222844081|gb|EEE81628.1| hypothetical protein POPTR_0002s10960g [Populus trichocarpa]	--	--
Unigene8545_All	0	0	0	8.4779	13.0495	Up	1.58e-18	13.0495	Up	1.12e-19	hypothetical protein RCOM_1124810 [Ricinus communis] >gi|223532005|gb|EEF33816.1| hypothetical protein RCOM_1124810 [Ricinus communis]	Vegetative cell wall protein gp1 OS=Chlamydomonas reinhardtii GN=GP1 PE=2 SV=1	heterogeneous nuclear ribonucleoprotein A1/A3
Unigene8549_All	0	0	0	3.1757	11.6329	Up	1.07e-06	11.6329	Up	1.6e-07	PREDICTED: polyubiquitin isoform X1 [Solanum lycopersicum]	Polyubiquitin 4 OS=Arabidopsis thaliana GN=UBQ4 PE=1 SV=1	ubiquitin C
Unigene8552_All	0	0	0	4.3158	12.0754	Up	3.74e-14	12.0754	Up	3.35e-15	hypothetical protein JCGZ_21452 [Jatropha curcas]	Pistil-specific extensin-like protein OS=Nicotiana tabacum PE=2 SV=1	--
Unigene8554_All	0	0	0	4.7603	12.2168	Up	6.62e-16	12.2168	Up	5.45e-17	Major allergen Pru ar, putative [Ricinus communis] >gi|223544082|gb|EEF45608.1| Major allergen Pru ar, putative [Ricinus communis]	Major allergen Pru ar 1 OS=Prunus armeniaca PE=1 SV=1	--
Unigene8555_All	0	0	0	4.2203	12.0431	Up	5.62e-11	12.0431	Up	6.13e-12	conserved hypothetical protein [Ricinus communis] >gi|223541105|gb|EEF42661.1| conserved hypothetical protein [Ricinus communis]	--	--
Unigene8558_All	0	0	0	4.1274	12.011	Up	8.14e-19	12.011	Up	5.63e-20	Zeamatin precursor, putative [Ricinus communis] >gi|223529024|gb|EEF31012.1| Zeamatin precursor, putative [Ricinus communis]	Osmotin-like protein OS=Solanum lycopersicum PE=1 SV=1	--
Unigene8560_All	0	0	0	5.5629	12.4416	Up	9.83e-22	12.4416	Up	5.78e-23	PREDICTED: peptidyl-prolyl cis-trans isomerase [Eucalyptus grandis]	Peptidyl-prolyl cis-trans isomerase OS=Catharanthus roseus GN=PCKR1 PE=2 SV=1	peptidylprolyl isomerase [EC:5.2.1.8]
Unigene8562_All	0	0	0	3.4755	11.763	Up	2.07e-08	11.763	Up	2.78e-09	hypothetical protein JCGZ_16722 [Jatropha curcas]	--	origin recognition complex subunit 3
Unigene8563_All	0	0	0	4.2286	12.046	Up	2.06e-08	12.046	Up	2.78e-09	hypothetical protein JCGZ_16722 [Jatropha curcas]	Protein M7 OS=Lilium henryi GN=M7 PE=2 SV=1	origin recognition complex subunit 3
Unigene8565_All	0	0	0	11.4766	13.4864	Up	1.43e-35	13.4864	Up	4.58e-37	lipid transfer precursor protein [Hevea brasiliensis]	Non-specific lipid-transfer protein OS=Gossypium hirsutum PE=2 SV=1	--
Unigene8568_All	0	0	0	3.2543	11.6681	Up	2.19e-24	11.6681	Up	1.16e-25	hypothetical protein JCGZ_13125 [Jatropha curcas]	Peptidyl-prolyl cis-trans isomerase FKBP65 OS=Arabidopsis thaliana GN=FKBP65 PE=1 SV=1	FK506-binding protein 4/5 [EC:5.2.1.8]
Unigene8569_All	0	0	0	4.9818	12.2825	Up	3.95e-08	12.2825	Up	5.43e-09	hypothetical protein JCGZ_03372 [Jatropha curcas]	Protein EARLY RESPONSIVE TO DEHYDRATION 15 OS=Arabidopsis thaliana GN=ERD15 PE=1 SV=1	--
Unigene8571_All	0	0	0	3.2737	11.6767	Up	9.18e-05	11.6767	Up	1.73e-05	putative elongation factor 1-alpha [Prunus dulcis]	Elongation factor 1-alpha OS=Vicia faba PE=2 SV=1	elongation factor 1-alpha
Unigene8574_All	0	0	0	3.2411	11.6623	Up	4.21e-19	11.6623	Up	2.83e-20	hypothetical protein JCGZ_14311 [Jatropha curcas]	--	nuclear pore complex protein Nup62
Unigene8579_All	0	0.2471	0	4.0225	4.02493	Up	7.41e-07	11.9739	Up	7.21e-10	PREDICTED: polyubiquitin 11 isoform X1 [Brachypodium distachyon]	Polyubiquitin 3 OS=Oryza sativa subsp. japonica GN=UBQ3 PE=2 SV=2	ubiquitin C
Unigene8581_All	0	0	0	23.5502	14.5235	Up	2.2e-60	14.5235	Up	2.44e-62	hypothetical protein JCGZ_20455 [Jatropha curcas]	Non-specific lipid-transfer protein 3 OS=Oryza sativa subsp. japonica GN=LTP110-A PE=2 SV=1	--
Unigene8589_All	0	0	0	5.3946	12.3973	Up	7.24e-14	12.3973	Up	6.64e-15	Bifunctional inhibitor/lipid-transfer protein/seed storage 2S albumin superfamily protein, putative [Theobroma cacao] >gi|508707577|gb|EOX99473.1| Bifunctional inhibitor/lipid-transfer protein/seed storage 2S albumin superfamily protein, putative [Theobroma cacao]	Non-specific lipid-transfer protein A OS=Brassica oleracea var. italica GN=WAX9A PE=3 SV=1	--
Unigene8593_All	0	0	0	4.1376	12.0146	Up	5.6e-07	12.0146	Up	8.15e-08	metallothionein [Hevea brasiliensis]	Metallothionein-like protein type 2 OS=Actinidia deliciosa GN=pKIWI504 PE=2 SV=1	--
Unigene8595_All	0	0	0.098	2.9684	11.5355	Up	3.98e-08	4.92076	Up	8.26e-08	Histone H3.3 [Arabidopsis thaliana] >gi|332661756|gb|AEE87156.1| Histone H3.3 [Arabidopsis thaliana]	Histone H3.3 OS=Vitis vinifera PE=2 SV=3	histone H3
Unigene8602_All	0	0	0	2.8308	11.467	Up	1.39e-05	11.467	Up	2.35e-06	hypothetical protein [Hevea brasiliensis]	--	--
Unigene8603_All	0	0	0	2.6442	11.3686	Up	0.000590085	11.3686	Up	0.000125026	PREDICTED: uncharacterized protein LOC101232191 [Cucumis sativus]	--	--
Unigene8604_All	0	0	0	2.2498	11.1356	Up	1.49e-07	11.1356	Up	2.11e-08	conserved hypothetical protein [Ricinus communis] >gi|223533262|gb|EEF35015.1| conserved hypothetical protein [Ricinus communis]	--	--
Unigene8605_All	0	0	0	2.3811	11.2174	Up	5.57e-09	11.2174	Up	7.22e-10	hypothetical protein JCGZ_05890 [Jatropha curcas]	--	--
Unigene8611_All	0	0	0	3.1285	11.6113	Up	0.000317883	11.6113	Up	6.46e-05	PREDICTED: uncharacterized protein At2g37660, chloroplastic-like [Solanum tuberosum]	Uncharacterized protein At2g37660, chloroplastic OS=Arabidopsis thaliana GN=At2g37660 PE=1 SV=2	--
Unigene8615_All	0	0	0	2.2303	11.123	Up	0.00031829	11.123	Up	6.47e-05	hypothetical protein POPTR_0002s10960g [Populus trichocarpa] >gi|222844081|gb|EEE81628.1| hypothetical protein POPTR_0002s10960g [Populus trichocarpa]	--	--
Unigene8618_All	0	0	0	2.1035	11.0386	Up	0.000171624	11.0386	Up	3.35e-05	Glycine-rich cell wall structural protein precursor, putative [Ricinus communis] >gi|223550819|gb|EEF52305.1| Glycine-rich cell wall structural protein precursor, putative [Ricinus communis]	Sulfated surface glycoprotein 185 OS=Volvox carteri PE=1 SV=1	phospholipase D [EC:3.1.4.4]
Unigene8638_All	0	0	0	2.4344	11.2494	Up	0.000597212	11.2494	Up	0.000125369	hypothetical protein JCGZ_00241 [Jatropha curcas]	60S ribosomal protein L3-2 OS=Arabidopsis thaliana GN=ARP2 PE=2 SV=4	large subunit ribosomal protein L3e
Unigene8642_All	0	0	0	2.1886	11.0958	Up	0.000172095	11.0958	Up	3.35e-05	60S ribosomal protein L30 [Populus trichocarpa] >gi|566167641|ref|XP_006384747.1| 60S ribosomal protein L30 [Populus trichocarpa] >gi|222850025|gb|EEE87572.1| 60S ribosomal protein L30 [Populus trichocarpa] >gi|550341515|gb|ERP62544.1| 60S ribosomal protein L30 [Populus trichocarpa]	60S ribosomal protein L30 OS=Lupinus luteus GN=RPL30 PE=3 SV=1	large subunit ribosomal protein L30e
Unigene8657_All	0	0	0	2.3092	11.1732	Up	1.39e-05	11.1732	Up	2.35e-06	conserved hypothetical protein [Ricinus communis] >gi|223532373|gb|EEF34169.1| conserved hypothetical protein [Ricinus communis]	Tetraspanin-8 OS=Arabidopsis thaliana GN=TET8 PE=2 SV=1	--
Unigene8697_All	0	0	0	1.7	10.7313	Up	2.63e-05	10.7313	Up	4.57e-06	hypothetical protein JCGZ_00069 [Jatropha curcas]	--	--
Unigene8785_All	0	0	0	1.5568	10.6044	Up	0.000592205	10.6044	Up	0.00012514	60S ribosomal protein L18 [Populus trichocarpa] >gi|222843211|gb|EEE80758.1| 60S ribosomal protein L18 [Populus trichocarpa]	60S ribosomal protein L18-2 OS=Arabidopsis thaliana GN=RPL18B PE=1 SV=2	large subunit ribosomal protein L18e

## Sheet:  Antagonistic genes
S5-II Table. The DEGs antagonistically regulated by SA and MJ
Antagonistic genes (FDR<0.001 and Log2 ratio more than 1 or less than −1) . Positive and negative values represent up- and down-regulated genes by SA or/and MJ, respectively.
Class I
geneID	CK_FPKM	SA_FPKM	MJ_FPKM	SA/MJ_FPKM	Log2 Ratio(SA/CK)	Up-Down-Regulation(SA/CK)	FDR	Log2 Ratio(MJ/CK)	Up-Down-Regulation(MJ/CK)	FDR	Log2 Ratio((SA/MJ)/SA)	Up-Down-Regulation((SA/MJ)/SA)		Log2 Ratio((SA/MJ)/MJ)	Up-Down-Regulation((SA/MJ)/MJ)		NR-annotation	Swissprot-annotation	ko_definition
CL1384.Contig2_All	0.0604	1.3563	2.7451	0.4142	4.48898	Up	1.80574e-10	5.50617	Up	1.37093e-23	-1.71128	Down	0.000990653	-2.72846	Down	9.8323e-14	--	--	--
CL653.Contig1_All	4.992	18.5718	32.955	9.0569	1.89542	Up	4.87915e-18	2.72281	Up	8.51559e-50	-1.03602	Down	6.38464e-07	-1.86341	Down	1.68384e-30	--	--	--
Unigene1813_All	2.0188	159.918	76.868	26.1722	6.30769	Up	0	5.25081	Up	7.63208e-298	-2.61123	Down	0	-1.55435	Down	3.36421e-83	Animal heme peroxidase homologue [Chondrus crispus] >gi|515797849|emb|CDF77596.1| Animal heme peroxidase homologue [Chondrus crispus]	--	--
Unigene2186_All	2.7872	269.087	133.845	43.2434	6.59311	Up	0	5.58561	Up	0	-2.63752	Down	0	-1.63002	Down	6.73993e-260	Animal heme peroxidase homologue [Chondrus crispus] >gi|507107793|emb|CDF41220.1| Animal heme peroxidase homologue [Chondrus crispus]	Alpha-dioxygenase 2 OS=Arabidopsis thaliana GN=DOX2 PE=2 SV=1	alpha-dioxygenase [EC:1.-.-.-]
Unigene2552_All	1.1843	147.298	40.694	14.7318	6.95856	Up	0	5.10271	Up	6.75285e-248	-3.32173	Down	0	-1.46588	Down	1.42315e-64	unnamed protein product [Chondrus crispus] >gi|507112965|emb|CDF36615.1| unnamed protein product [Chondrus crispus]	Germin-like protein 9-3 OS=Oryza sativa subsp. japonica GN=Os09g0568700 PE=2 SV=1	DNA-directed RNA polymerase II subunit RPB1 [EC:2.7.7.6]
Unigene312_All	82.27	102.152	96.1549	43.635	0.312281	Up	2.90301e-11	0.224994	Up	3.08451e-06	-1.22716	Down	7.05346e-117	-1.13987	Down	1.21747e-99	--	--	--
Unigene3785_All	0	3.3391	2.8094	0.2746	11.7052	Up	5.32904e-11	11.456	Up	1.69285e-09	-3.60406	Down	4.92839e-07	-3.35486	Down	2.62772e-06	--	--	--
Unigene4317_All	5.3268	7.4813	7.9644	3.5256	0.49002	Up	0.0322983	0.580297	Up	0.00597221	-1.08542	Down	8.43794e-06	-1.1757	Down	1.00668e-07	--	--	--
Unigene4661_All	5.5849	5.9706	10.176	2.3641	0.0963445	Up	0.56544	0.865567	Up	1.07997e-16	-1.33658	Down	3.77312e-18	-2.10581	Down	1.94508e-60	--	--	--
Unigene7016_All	0.9315	2.5278	1.4969	0.1512	1.44025	Up	0.00645591	0.68435	Up	0.31469	-4.06335	Down	4.96167e-07	-3.30745	Down	0.00030246	--	--	--
Unigene940_All	3.3442	66.7171	57.2522	15.5391	4.31832	Up	0	4.0976	Up	0	-2.10215	Down	0	-1.88143	Down	0	unnamed protein product [Chondrus crispus] >gi|507112503|emb|CDF36181.1| unnamed protein product [Chondrus crispus]	Respiratory burst oxidase homolog protein A OS=Arabidopsis thaliana GN=RBOHA PE=2 SV=2	respiratory burst oxidase [EC:1.6.3.- 1.11.1.-]
Class II
geneID	CK_FPKM	SA_FPKM	MJ_FPKM	Log2 Ratio(SA/CK)	Up-Down-Regulation(SA/CK)	FDR	Log2 Ratio(MJ/CK)	Up-Down-Regulation(MJ/CK)	FDR	NR-annotation	Swissprot-annotation	ko_definition
CL1356.Contig1_All	10.9369	2.2004	23.8664	-2.31337	Down	1.27874e-120	1.12578	Up	2.9591e-96	unnamed protein product [Chondrus crispus] >gi|507109379|emb|CDF33201.1| unnamed protein product [Chondrus crispus]	RNA-directed DNA polymerase homolog OS=Oenothera berteriana PE=4 SV=1	ATP-dependent DNA helicase RecG [EC:3.6.4.12]
CL313.Contig1_All	178.71	54.6276	587.018	-1.70992	Down	0	1.71578	Up	0	hypothetical protein SDRG_10394 [Saprolegnia diclina VS20] >gi|530733634|gb|EQC31876.1| hypothetical protein SDRG_10394 [Saprolegnia diclina VS20]	--	--
CL760.Contig2_All	48.4811	15.3614	103.034	-1.65811	Down	6.00317e-99	1.08763	Up	8.92259e-113	predicted protein [Hordeum vulgare subsp. vulgare]	--	--
Unigene1155_All	15.7506	6.8093	40.9507	-1.20983	Down	6.97959e-16	1.37848	Up	1.17035e-50	unnamed protein product [Chondrus crispus] >gi|507109198|emb|CDF33027.1| unnamed protein product [Chondrus crispus]	--	--
Unigene124_All	122.668	42.4573	294.013	-1.53067	Down	4.1191e-306	1.26112	Up	0	--	--	--
Unigene2615_All	34.2969	15.7304	71.0289	-1.12452	Down	1.22903e-27	1.05033	Up	4.15449e-52	--	--	--
Unigene4772_All	23.8174	11.5116	51.3849	-1.04893	Down	3.12253e-33	1.10933	Up	9.89632e-80	unnamed protein product [Chondrus crispus] >gi|507110017|emb|CDF33801.1| unnamed protein product [Chondrus crispus]	--	--
